# Supplementary material for: Shaping Silver Nanoparticles’ Size through the Carrier Composition: Synthesis and Antimicrobial Activity
Source: Nanomaterials (Basel). 2023 May 9;13(10):1585. doi: 10.3390/nano13101585 (PMC10221138; doi:10.3390/nano13101585)
Supplement: Supplementary file 1 [file nanomaterials-13-01585-s001.zip]

Archive with 1 entries (1 files):
- nanomaterials-2345459-supplementary.pdf
